# Supplementary material for: Medicare coverage choice is not neutral: how policy design shapes beneficiary enrollment
Source: Health Aff Sch. 2026 May 14;4(6):qxag113. doi: 10.1093/haschl/qxag113 (PMC13234936; doi:10.1093/haschl/qxag113)
Supplement: qxag113_Supplementary_Data [file qxag113_supplementary_data.zip]

Archive with 2 entries (2 files):
- Jouve_coi_disclosure.docx
- Liu_coi_disclosure (1).docx
